# Supplementary material for: Migration and Safety Assessment of 20 Antioxidants in 39 Disposable Biodegradable Tableware Products
Source: Foods. 2026 Mar 9;15(5):964. doi: 10.3390/foods15050964 (PMC12984358; doi:10.3390/foods15050964)
Supplement: Supplementary file 1 [file foods-15-00964-s001.zip]

Archive with 1 entries (1 files):
- foods-4116536-supplementary.pdf
